# Supplementary material for: Reformulation of Bologna Sausage by Total Pork Backfat Replacement with an Emulsion Gel Based on Olive, Walnut, and Chia Oils, and Stabilized with Chitosan
Source: Foods. 2023 Sep 16;12(18):3455. doi: 10.3390/foods12183455 (PMC10529321; doi:10.3390/foods12183455)
Supplement: Supplementary file 1 [file foods-12-03455-s001.zip]

Archive with 1 entries (1 files):
- foods-2589986-supplementary.pdf
